# Supplementary material for: The anti-GD2 monoclonal antibody naxitamab plus GM-CSF for relapsed or refractory high-risk neuroblastoma: a phase 2 clinical trial
Source: Nat Commun. 2025 Feb 14;16:1636. doi: 10.1038/s41467-025-56619-x (PMC11828896; doi:10.1038/s41467-025-56619-x)
Supplement: Supplementary file 4 — Source Data [file 41467_2025_56619_MOESM4_ESM.xlsx]

## Sheet: Fig 2a
Subject Number	Current neuroblastoma status	Response	Treatment End (Weeks)	Start of Response (Weeks)	End of Response (Weeks)	Last Evaluable Efficacy Evaluation (Weeks)	Progressive Disease (Weeks)
1	Incomplete response to salvage therapy	Complete Response	90.1429	25.2857		77.2857
2	Primary refractory	Partial Response	47.4286	20.5714	30.7143	47.7143
2	Primary refractory	Complete Response	47.4286	30.7143		47.7143
3	Primary refractory	Partial Response	45.4286	17.5714	29.5714	45.5714
3	Primary refractory	Complete Response	45.4286	29.5714		45.5714
4	Incomplete response to salvage therapy	Complete Response	25.4286	5.57143	30.4286	40.7143	30.4286
5	Primary refractory	Partial Response	57.4286	14.1429		38.7143
6	Incomplete response to salvage therapy	Complete Response	33.4286	6.71429	13.5714	37.4286
6	Incomplete response to salvage therapy	Complete Response	33.4286	25.5714		37.4286
7	Primary refractory	Complete Response	25.4286	5.42857		36.5714
8	Primary refractory	Complete Response	27.4286	6.28571	31.1429	31.1429	31.1429
9	Incomplete response to salvage therapy	Complete Response	33.4286	5.71429	30.7143	30.7143	30.7143
10	Incomplete response to salvage therapy	Partial Response	29.8571	29.4286	30.2857	30.2857	30.2857
11	Primary refractory	Complete Response	26.4286	6.71429		29.5714
12	Primary refractory	Complete Response	25.4286	5.57143		29.5714
13	Incomplete response to salvage therapy	Complete Response	25.4286	5.57143		29.4286
14	Primary refractory	Complete Response	25.8571	5.42857		29.4286
15	Incomplete response to salvage therapy	Complete Response	25.4286	5.57143		29.4286
16	Primary refractory	Complete Response	25.4286	7.85714		28.4286
17	Incomplete response to salvage therapy	Partial Response	26	5.28571	16.8571	28.2857
17	Incomplete response to salvage therapy	Complete Response	26	16.8571		28.2857
18	Primary refractory	Complete Response	25.8571	5.42857	17.5714	27.4286
18	Primary refractory	Partial Response	25.8571	17.5714	27.4286	27.4286
18	Primary refractory	Complete Response	25.8571	27.4286		27.4286
19	Primary refractory	Partial Response	25.8571	26.7143		26.7143
20	Primary refractory	Complete Response	25.4286	25.7143		25.7143	17.5714
21	Primary refractory	Partial Response	25.4286	5.57143	17.7143	25.7143	25.7143
21	Primary refractory	Complete Response	25.4286	17.7143	25.7143	25.7143	25.7143
22	Incomplete response to salvage therapy	Partial Response	25.4286	5.42857		25.4286
23	Incomplete response to salvage therapy	Partial Response	18.4286	7.57143	18.5714	18.5714	18.5714
24	Primary refractory	Complete Response	17.4286	5.42857	17.4286	17.4286
24	Primary refractory	Partial Response	17.4286	17.4286		17.4286
25	Primary refractory	Partial Response	25.1429	5.42857		13.5714
26	Incomplete response to salvage therapy	Complete Response	8.85714	7.28571		7.28571

## Sheet: Fig 2b
Subject	Curie score at best change (C)	Baseline Curie Score	Best change in Curie score
1	20	6	14
2	6	5	1
3	1	1	0
4	1	1	0
5	1	1	0
6	1	1	0
7	1	1	0
8	4	4	0
9	1	1	0
10	1	1	0
11	1	1	0
12	0	1	-1
13	0	1	-1
14	0	1	-1
15	2	3	-1
16	9	10	-1
17	0	1	-1
18	0	1	-1
19	0	1	-1
20	1	2	-1
21	0	1	-1
22	1	2	-1
23	0	1	-1
24	1	3	-2
25	0	2	-2
26	1	3	-2
27	0	2	-2
28	2	4	-2
29	4	6	-2
30	0	3	-3
31	2	5	-3
32	14	17	-3
33	0	3	-3
34	1	4	-3
35	0	4	-4
36	0	5	-5
37	3	8	-5
38	6	12	-6
39	0	6	-6
40	0	6	-6
41	12	19	-7
42	0	8	-8
43	4	14	-10
44	1	14	-13
45	0	14	-14
46	0	17	-17
47	3	20	-17
48	0	18	-18

## Sheet: Fig 3a 
Weeks	Censoring Flag: 0=Failed 1=Censored	Survival Distribution Function Estimate	SDF Lower 95.00% Confidence Limit	SDF Upper 95.00% Confidence Limit	At Risk
0	1	1			52
0		1	1	1	52
0	1	1			52
0	1	1			52
5.28571	1	0.959184			49
5.28571	0	0.959184	0.846502	0.989633	49
5.42857	0	0.896628	0.769249	0.955631	46
5.42857	1	0.896628			46
5.57143	0	0.87528	0.743159	0.941972	42
6	1	0.853932			41
6	0	0.853932	0.71771	0.927584	41
6.28571	1	0.832036			39
6.28571	0	0.832036	0.691835	0.912308	39
7.14286	1	0.832036			37
7.28571	1	0.832036			36
9.28571	0	0.808263	0.663254	0.895514	35
13.2857	0	0.784491	0.635556	0.878115	34
13.4286	1	0.760719			33
13.4286	0	0.760719	0.608589	0.860178	33
14	0	0.736179	0.581031	0.841327	31
14.4286	0	0.71164	0.554134	0.82199	30
17.2857	1	0.71164			29
17.4286	0	0.686224	0.526501	0.801693	28
18.2857	0	0.660809	0.499506	0.780932	27
18.4286	1	0.635393			26
18.4286	0	0.635393	0.473089	0.759731	26
25.2857	1	0.635393			24
25.4286	0	0.607767	0.444072	0.73678	23
25.5714	0	0.580141	0.415806	0.713313	22
26.2857	1	0.580141			21
26.4286	1	0.580141			20
26.5714	1	0.580141			19
27.2857	1	0.580141			18
28.1429	1	0.580141			17
28.2857	1	0.580141			16
29.2857	1	0.580141			15
29.2857	1	0.580141			15
29.2857	1	0.580141			15
29.4286	1	0.580141			12
29.4286	1	0.580141			12
30.1429	0	0.522127	0.338536	0.677133	10
30.2857	0	0.464113	0.272513	0.635561	9
30.5714	0	0.406099	0.214767	0.589815	8
31	0	0.348085	0.16378	0.540343	7
36.4286	1				6
37.2857	1				5
38.5714	1				4
45.4286	1				3
47.5714	1				2
77.1429	1				1

## Sheet: Fig 3b
Weeks	Censoring Flag: 0=Failed 1=Censored	Survival Distribution Function Estimate	SDF Lower 95.00% Confidence Limit	SDF Upper 95.00% Confidence Limit	At Risk
0		1	1	1	52
4.14286	1	1			52
8.57143	1	1			51
13.4286	1	1			50
16	0	0.979592	0.863827	0.9971	49
16.5714	1	0.979592			48
16.5714	1	0.979592			48
17	1	0.979592			46
19.4286	1	0.979592			45
20.1429	0	0.957328	0.839685	0.989175	44
24.2857	1	0.957328			43
28	1	0.957328			42
32.2857	1	0.957328			41
33.5714	1	0.957328			40
34.5714	1	0.957328			39
35.5714	0	0.932136	0.803083	0.97773	38
36.5714	1	0.932136			37
38.4286	1	0.932136			36
39.4286	1	0.932136			35
43.4286	1	0.932136			34
52	1	0.932136			33
52.5714	1	0.932136			32
63.2857	1	0.932136			31
68.1429	1	0.932136			30
79.2857	1	0.932136			29
85.2857	1	0.932136			28
89.2857	1	0.932136			27
89.2857	1	0.932136			27
92.5714	1	0.932136			25
104.429	1	0.932136			24
105.571	1	0.932136			23
106.429	1	0.932136			22
107.286	0	0.887748	0.712306	0.959072	21
108.143	1	0.887748			20
108.286	1	0.887748			19
110.571	1	0.887748			18
114	0	0.835528	0.625878	0.933415	17
120.286	1	0.835528			16
124	1	0.835528			15
134.286	1	0.835528			14
135.429	1	0.835528			13
136.286	1	0.835528			12
137.571	1	0.835528			11
140	0	0.751975	0.480772	0.894984	10
143.571	1				9
149.143	1				8
151	1				7
151.571	1				6
158.286	1				5
158.571	1				4
167.571	1				3
168	1				2
190.429	1				1

## Sheet: BaseDemo SAF
Subject Number	Cohort for Subjects	Age at enrollment (years)	Performance scale	Performance score	Baseline Curie Score
1	Cohort 1	5.48966	Lansky	100	4
2	Cohort 1	6.52249	Lansky	60	14
3	Cohort 1	5	Lansky	100	18
4	Cohort 1	7	Lansky	100	1
5	Cohort 1	4.13699	Lansky	100	20
6	Cohort 1	9	Lansky	90	1
7	Cohort 1	3	Lansky	100	1
8	Cohort 1	7.28219	Lansky	80	1
9	Cohort 1	12	Lansky	100	1
10	Cohort 1	6	Lansky	100	14
11	Cohort 1	4	Lansky	100	2
12	Cohort 1	5	Lansky	100	8
13	Cohort 1	5	Lansky	100	2
14	Cohort 1	10	Lansky	100	5
15	Cohort 1	6	Lansky	100	1
16	Cohort 1	4.87671	Lansky	90	6
17	Cohort 1	6.55171	Lansky	80	17
18	Cohort 1	7.27467	Lansky	100	1
19	Cohort 1	2	Lansky	100	3
20	Cohort 1	5.64932	Lansky	80	6
21	Cohort 1	9	Lansky	100	3
22	Cohort 1	5	Lansky	100	3
23	Cohort 1	6.46301	Lansky	90	4
24	Cohort 1	10	Lansky	100	3
25	Cohort 1	5	Lansky	100	2
26	Cohort 1	7.65479	Lansky	100	0
27	Cohort 2	5	Lansky	100	1
28	Cohort 1	15.0712	Lansky	100	17
29	Cohort 1	18	Karnofsky	100	6
30	Cohort 2	12	Lansky	100	0
31	Cohort 1	3	Lansky	100	2
32	Cohort 1	6	Lansky	100	21
33	Cohort 1	7	Lansky	100	19
34	Cohort 2	4	Lansky	100	0
35	Cohort 1	5.70959	Lansky	100	10
36	Cohort 1	4	Lansky	100	1
37	Cohort 1	4	Lansky	100	1
38	Cohort 1	6	Lansky	100	14
39	Cohort 1	5.72877	Lansky	100	1
40	Cohort 1	4.61776	Lansky	100	12
41	Cohort 2	3.85246	Lansky	90	0
42	Cohort 1	4	Lansky	100	4
43	Cohort 1	4.78904	Lansky	100	5
44	Cohort 2	2.73962	Lansky	100	3
45	Cohort 1	5.24425	Lansky	100	8
46	Cohort 1	6	Lansky	100	6
47	Cohort 1	15	Lansky	90	4
48	Cohort 1	4.89514	Lansky	100	1
49	Cohort 1	4	Lansky	100	1
50	Cohort 1	4	Lansky	80	3
51	Cohort 2	7.57534	Lansky	100	0
52	Cohort 1	7.65017	Lansky	100	1
53	Cohort 1	2.85205			1
54	Cohort 2	7.56438	Lansky	100	6
55	Cohort 2	6	Lansky	100	0
56	Cohort 1	3	Lansky	80	5
57	Cohort 2	12.6082	Lansky	100	0
58	Cohort 1	7	Lansky	90	1
59	Cohort 2	5	Lansky	100	0
60	Cohort 2	1.68219	Lansky	90	0
61	Cohort 2	3.86612	Lansky	100	0
62	Cohort 2	7	Lansky	100	0
63	Cohort 1	10.3315	Lansky	100	0
64	Cohort 2	7	Lansky	100	1
65	Cohort 2	20	Karnofsky	100	0
66	Cohort 2	11.9808	Lansky	100	0
67	Cohort 2	4	Lansky	100	0
68	Cohort 2	4.97808	Lansky	100	0
69	Cohort 2	4	Lansky	100	0
70	Cohort 2	2	Lansky	100
71	Cohort 1	11	Lansky	70	1
72	Cohort 1	4	Lansky	100	6
73	Cohort 1	30.0055	Karnofsky	100	1
74	Cohort 2	8.31233	Lansky	100	21

## Sheet: BaseDemo FAS Cohort 1
Subject Number	Cohort for Subjects	Age at enrollment (years)	Performance scale	Performance score	Baseline Curie Score
1	Cohort 1	5.48966	Lansky	100	4
2	Cohort 1	6.52249	Lansky	60	14
3	Cohort 1	5	Lansky	100	18
4	Cohort 1	7	Lansky	100	1
5	Cohort 1	4.13699	Lansky	100	20
6	Cohort 1	9	Lansky	90	1
7	Cohort 1	3	Lansky	100	1
8	Cohort 1	7.28219	Lansky	80	1
9	Cohort 1	12	Lansky	100	1
10	Cohort 1	6	Lansky	100	14
11	Cohort 1	4	Lansky	100	2
12	Cohort 1	5	Lansky	100	8
13	Cohort 1	5	Lansky	100	2
14	Cohort 1	10	Lansky	100	5
15	Cohort 1	6	Lansky	100	1
16	Cohort 1	4.87671	Lansky	90	6
17	Cohort 1	6.55171	Lansky	80	17
18	Cohort 1	7.27467	Lansky	100	1
19	Cohort 1	2	Lansky	100	3
20	Cohort 1	5.64932	Lansky	80	6
21	Cohort 1	9	Lansky	100	3
22	Cohort 1	5	Lansky	100	3
23	Cohort 1	6.46301	Lansky	90	4
24	Cohort 1	10	Lansky	100	3
25	Cohort 1	5	Lansky	100	2
26	Cohort 1	7.65479	Lansky	100	0
28	Cohort 1	15.0712	Lansky	100	17
29	Cohort 1	18	Karnofsky	100	6
31	Cohort 1	3	Lansky	100	2
32	Cohort 1	6	Lansky	100	21
33	Cohort 1	7	Lansky	100	19
35	Cohort 1	5.70959	Lansky	100	10
36	Cohort 1	4	Lansky	100	1
37	Cohort 1	4	Lansky	100	1
38	Cohort 1	6	Lansky	100	14
39	Cohort 1	5.72877	Lansky	100	1
40	Cohort 1	4.61776	Lansky	100	12
42	Cohort 1	4	Lansky	100	4
43	Cohort 1	4.78904	Lansky	100	5
45	Cohort 1	5.24425	Lansky	100	8
46	Cohort 1	6	Lansky	100	6
47	Cohort 1	15	Lansky	90	4
48	Cohort 1	4.89514	Lansky	100	1
49	Cohort 1	4	Lansky	100	1
50	Cohort 1	4	Lansky	80	3
52	Cohort 1	7.65017	Lansky	100	1
53	Cohort 1	2.85205			1
56	Cohort 1	3	Lansky	80	5
58	Cohort 1	7	Lansky	90	1
63	Cohort 1	10.3315	Lansky	100	0
71	Cohort 1	11	Lansky	70	1
72	Cohort 1	4	Lansky	100	6
